# Supplementary material for: Impact of hand function impairment on daily life of patients with systemic sclerosis: a qualitative study
Source: Rheumatology (Oxford). 2025 Sep 9;65(1):keaf476. doi: 10.1093/rheumatology/keaf476 (PMC12862391; doi:10.1093/rheumatology/keaf476)
Supplement: keaf476_Supplementary_Data [file keaf476_supplementary_data.zip]

Archive with 3 entries (3 files):
- rhe-25-0732-File006.pdf
- rhe-25-0732-File008.pdf
- rhe-25-0732-File007.pdf
